# Supplementary material for: Active site geometry stabilization of a presenilin homolog by the lipid bilayer promotes intramembrane proteolysis
Source: eLife. 2022 May 17;11:e76090. doi: 10.7554/eLife.76090 (PMC9282858; doi:10.7554/eLife.76090)
Supplement: Figure 1—source data 1. [file elife-76090-fig1-data1.zip]

Archive with 11 entries (8 files):
- Figure1-source data1/
- Figure1-source data1/Figure1B/
- Figure1-source data1/Figure1B/Figure1B-Abeta 3.tif
- Figure1-source data1/Figure1B/Figure1B-AICD.tif
- Figure1-source data1/Figure1B/Figure1B-annotated blots.pdf
- Figure1-source data1/Figure1B/Figure1B-annotated blots.pptx
- Figure1-source data1/Figure1B/Figure1B-PSH.tif
- Figure1-source data1/Figure1C/
- Figure1-source data1/Figure1C/Figure1C-Ab_species.tif
- Figure1-source data1/Figure1C/Figure1C-annotated blots.pdf
- Figure1-source data1/Figure1C/Figure1C-annotated blots.pptx
