# Supplementary material for: Active site geometry stabilization of a presenilin homolog by the lipid bilayer promotes intramembrane proteolysis
Source: eLife. 2022 May 17;11:e76090. doi: 10.7554/eLife.76090 (PMC9282858; doi:10.7554/eLife.76090)
Supplement: Figure 2—source data 1. [file elife-76090-fig2-data1.zip]

Archive with 11 entries (8 files):
- Figure2-source data1/
- Figure2-source data1/Figure2A/
- Figure2-source data1/Figure2A/Figure2A-Abeta.tif
- Figure2-source data1/Figure2A/Figure2A-AICD.tif
- Figure2-source data1/Figure2A/Figure2A-annotated blots.pdf
- Figure2-source data1/Figure2A/Figure2A-annotated blots.pptx
- Figure2-source data1/Figure2A/Figure2A-PSH.tif
- Figure2-source data1/Figure2B/
- Figure2-source data1/Figure2B/Figure2B-Abeta_species.tif
- Figure2-source data1/Figure2B/Figure2B-annotated blots.pdf
- Figure2-source data1/Figure2B/Figure2B-annotated blots.pptx
