# Supplementary material for: Active site geometry stabilization of a presenilin homolog by the lipid bilayer promotes intramembrane proteolysis
Source: eLife. 2022 May 17;11:e76090. doi: 10.7554/eLife.76090 (PMC9282858; doi:10.7554/eLife.76090)
Supplement: Figure 2—figure supplement 1—source data 2. [file elife-76090-fig2-figsupp1-data2.zip]

Archive with 4 entries (3 files):
- Figure2-figure supplement1-source data2/
- Figure2-figure supplement1-source data2/Figure2-figure supplement1B-annotated blots.pdf
- Figure2-figure supplement1-source data2/Figure2-figure supplement1B-annotated blots.pptx
- Figure2-figure supplement1-source data2/Figure2-figure supplement1B-PSH.tif
