# Supplementary material for: Active site geometry stabilization of a presenilin homolog by the lipid bilayer promotes intramembrane proteolysis
Source: eLife. 2022 May 17;11:e76090. doi: 10.7554/eLife.76090 (PMC9282858; doi:10.7554/eLife.76090)
Supplement: Figure 3—source data 1. [file elife-76090-fig3-data1.zip]

Archive with 6 entries (5 files):
- Figure3-source data1/
- Figure3-source data1/Figure3A-Abeta.tif
- Figure3-source data1/Figure3A-AICD.tif
- Figure3-source data1/Figure3A-annotated blots.pdf
- Figure3-source data1/Figure3A-annotated blots.pptx
- Figure3-source data1/Figure3A-PSH.tif
