# Supplementary material for: Active site geometry stabilization of a presenilin homolog by the lipid bilayer promotes intramembrane proteolysis
Source: eLife. 2022 May 17;11:e76090. doi: 10.7554/eLife.76090 (PMC9282858; doi:10.7554/eLife.76090)
Supplement: Figure 4—source data 1. [file elife-76090-fig4-data1.zip]

Archive with 8 entries (7 files):
- Figure4-source data1/
- Figure4-source data1/Figure4E-Abeta-POPC-DDM.tif
- Figure4-source data1/Figure4E-AICD-Abeta-DDM.tif
- Figure4-source data1/Figure4E-AICD-POPC.tif
- Figure4-source data1/Figure4E-annotated blots.pdf
- Figure4-source data1/Figure4E-annotated blots.pptx
- Figure4-source data1/Figure4E-PSH-DDM.tif
- Figure4-source data1/Figure4E-PSH-POPC.tif
