# Supplementary material for: Active site geometry stabilization of a presenilin homolog by the lipid bilayer promotes intramembrane proteolysis
Source: eLife. 2022 May 17;11:e76090. doi: 10.7554/eLife.76090 (PMC9282858; doi:10.7554/eLife.76090)
Supplement: Figure 5—source data 1. [file elife-76090-fig5-data1.zip]

Archive with 5 entries (4 files):
- Figure5-source data/
- Figure5-source data/Figure5B-H-bonds.xlsx
- Figure5-source data/Figure5C-C83-RMSF.xlsx
- Figure5-source data/Figure5D-C83-water.xlsx
- Figure5-source data/Figure5E-PSH-RMSF.xlsx
