# Supplementary material for: Active site geometry stabilization of a presenilin homolog by the lipid bilayer promotes intramembrane proteolysis
Source: eLife. 2022 May 17;11:e76090. doi: 10.7554/eLife.76090 (PMC9282858; doi:10.7554/eLife.76090)
Supplement: Figure 5—source data 1. [file elife-76090-fig5-data1.zip › Figure5-source data/Figure5C-C83-RMSF.xlsx]

## Sheet: Tabelle1
Figure5C - C83-RMSF. Source data for C83 RMSF (Å) (Figure 5C).
	RES26	RES27	RES28	RES29	RES30	RES31	RES32	RES33	RES34	RES35	RES36	RES37	RES38	RES39	RES40	RES41	RES42	RES43	RES44	RES45	RES46	RES47	RES48	RES49	RES50	RES51	RES52	RES53
Bilayer Model 1-1	0.8984	0.9848	1.0524	0.9936	0.854	0.6858	0.6932	0.6941	0.579	0.5488	0.6111	0.6063	0.5635	0.5259	0.503	0.4888	0.4731	0.4635	0.5218	0.5755	0.593	0.6694	0.7834	0.7734	1.1814	1.4971	2.0429	2.7056
Bilayer Model 1-2	1.6741	2.1002	2.1814	1.631	1.3474	1.332	1.4237	1.4403	1.1991	1.1839	1.252	0.979	0.796	0.7051	0.6176	0.5609	0.568	0.5524	0.5455	0.5056	0.5011	0.5206	0.5459	0.6389	0.586	0.6084	0.7452	1.1047
Bilayer Model 1-3	2.1613	2.2176	1.9947	1.78	1.6011	1.3722	1.2686	1.1204	0.9413	0.9777	1.0127	0.8443	0.6983	0.6441	0.6092	0.5661	0.5374	0.5441	0.5749	0.5927	0.5621	0.6008	0.6907	0.6508	0.683	0.8606	1.0486	1.504
Micelles Model 1-1	2.7973	2.7801	2.9326	2.3368	1.9292	1.6259	1.395	1.3044	1.1879	0.9801	0.8777	0.8869	0.7586	0.6644	0.673	0.6515	0.614	0.5848	0.5959	0.6378	0.6387	0.6962	0.8482	0.7781	0.9254	1.1009	1.3786	1.7474
Micelles Model 1-2	4.5232	3.6364	2.9651	1.9239	1.4498	1.2196	1.1101	1.0009	0.9107	0.8261	0.7826	0.6965	0.6273	0.6246	0.5976	0.5312	0.5339	0.5742	0.5667	0.5247	0.59	0.6619	0.5484	0.4918	0.5186	0.651	0.6306	0.8478
Micelles Model 1-3	1.7092	1.6681	1.302	1.1483	0.9499	0.8347	0.7694	0.7225	0.6655	0.6376	0.5893	0.5766	0.5656	0.5048	0.4903	0.5092	0.4736	0.4354	0.455	0.4625	0.4561	0.4831	0.4849	0.5478	0.546	0.6164	0.576	0.7492
Bilayer Model 2-1	1.6126	1.8297	1.6967	1.649	1.3287	1.0373	0.9495	0.8774	0.7667	0.7084	0.7467	0.7315	0.6966	0.6558	0.6261	0.6264	0.5921	0.5904	0.67	0.6824	0.6714	0.6478	0.5925	0.6573	0.8315	0.8494	0.8924	1.1273
Bilayer Model 2-2	5.0252	4.0083	2.872	1.9513	1.7377	1.5216	1.3661	1.1706	1.0089	0.8925	0.8804	0.7838	0.6715	0.5951	0.6505	0.7144	0.6544	0.6221	0.7502	0.7346	0.6163	0.6285	0.6721	0.7101	0.8131	0.7891	0.798	0.9753
Bilayer Model 2-3	4.2652	3.5148	2.9273	2.2254	1.6732	1.1664	1.1166	1.1276	0.9188	0.7491	0.8636	0.8681	0.754	0.6695	0.6623	0.6746	0.6164	0.5558	0.6046	0.68	0.664	0.6209	0.6862	0.7088	0.7508	0.7748	0.8777	1.2785
Micelles Model 2-1	5.8108	4.4328	2.963	2.5446	1.9229	1.5895	1.5079	1.3532	1.0825	0.9199	0.8934	0.7844	0.6295	0.5256	0.5365	0.5687	0.4895	0.419	0.4403	0.466	0.4737	0.4549	0.5027	0.5202	0.5527	0.6771	0.934	1.4132
Micelles Model 2-2	4.0196	3.1423	2.4727	2.4332	2.1172	1.8294	1.6678	1.4864	1.298	1.1158	0.986	0.8602	0.7669	0.708	0.6529	0.6143	0.6193	0.6114	0.6438	0.6534	0.6683	0.719	0.6996	0.7579	0.8363	0.9919	1.0158	1.1539
Micelles Model 2-3	2.0389	2.282	2.0505	1.9777	1.8571	1.6134	1.4282	1.3314	1.1526	0.9896	0.8812	0.8072	0.7473	0.6835	0.6222	0.5721	0.5921	0.5535	0.5278	0.6221	0.6574	0.6537	0.5824	0.5778	0.5108	0.5215	0.5548	0.7166
Bilayer Model 3-1	2.3365	1.7338	1.3844	1.2055	1.1164	0.9591	0.8783	0.8564	0.7855	0.774	0.8153	0.7697	0.7495	0.7787	0.7494	0.7029	0.7352	0.7012	0.645	0.5911	0.5896	0.6339	0.646	0.573	0.5641	0.5173	0.5921	0.8481
Bilayer Model 3-2	3.0964	2.6871	2.3459	2.2249	1.9871	1.6069	1.4174	1.3226	1.1434	0.9854	0.906	0.8305	0.817	0.7931	0.7555	0.7234	0.6956	0.6738	0.6266	0.5497	0.5218	0.5544	0.638	0.5256	0.5352	0.5075	0.5438	0.6845
Bilayer Model 3-3	2.3754	1.9557	1.884	1.905	1.7775	1.4905	1.437	1.4808	1.272	1.1084	1.2598	1.1904	0.9427	0.8864	0.8831	0.7784	0.7139	0.6735	0.6495	0.5963	0.549	0.5387	0.5187	0.5244	0.5163	0.5784	0.6397	0.886
Micelles Model 3-1	3.3986	2.4774	1.7682	1.5796	1.3579	1.1476	1.0929	1.0346	0.8933	0.7882	0.8122	0.7328	0.6252	0.6074	0.6118	0.5886	0.5588	0.5457	0.545	0.5439	0.5123	0.4838	0.5356	0.6345	0.743	0.7609	0.8227	1.0488
Micelles Model 3-2	3.6644	3.2763	2.2772	1.8872	1.6488	1.2425	1.0453	0.9942	0.9159	0.8084	0.754	0.7474	0.7379	0.7413	0.689	0.6222	0.5896	0.5574	0.5526	0.5701	0.5868	0.6141	0.8599	0.7327	0.6985	0.7495	0.8048	1.0491
Micelles Model 3-3	3.6644	3.2763	2.2772	1.8872	1.6488	1.2425	1.0453	0.9942	0.9159	0.8084	0.754	0.7474	0.7379	0.7413	0.689	0.6222	0.5896	0.5574	0.5526	0.5701	0.5868	0.6141	0.8599	0.7327	0.6985	0.7495	0.8048	1.0491
