# Supplementary material for: Active site geometry stabilization of a presenilin homolog by the lipid bilayer promotes intramembrane proteolysis
Source: eLife. 2022 May 17;11:e76090. doi: 10.7554/eLife.76090 (PMC9282858; doi:10.7554/eLife.76090)
Supplement: Figure 5—source data 1. [file elife-76090-fig5-data1.zip › Figure5-source data/Figure5D-C83-water.xlsx]

## Sheet: Tabelle1
Figure5D - C83-water. Source data for C83 water accessibility (Figure 5D).
	RES26	RES27	RES28	RES29	RES30	RES31	RES32	RES33	RES34	RES35	RES36	RES37	RES38	RES39	RES40	RES41	RES42	RES43	RES44	RES45	RES46	RES47	RES48	RES49	RES50	RES51	RES52	RES53
Bilayer Model 1-1	5.69	15.235	15.09	6.515	6.98	0.225	6.425	3.07	3.9	0.18	2.805	0.315	0	0.225	0.11	0	0	0.05	0.81	2.55	1.44	4.085	7.86	6.95	6.925	5.425	5.32	9.605
Bilayer Model 1-2	7.335	15.605	16.075	3.665	2.585	9.31	14.45	6.775	4.68	5.54	4.865	0.68	0.11	0.715	0.05	0.015	0	0	0.975	0	0	3.025	3.995	5.17	7.915	4.695	6.475	12.915
Bilayer Model 1-3	10.47	16.31	17.19	4.805	3.025	3.98	5.85	0.775	0.02	1.595	5.255	0.345	1.23	1.835	0.145	0.57	0.52	0	0.75	2.665	1.865	3.54	8.875	6.855	9.245	7.345	6.87	14.75
Micelles Model 1-1	5.98	14.65	19.58	4.355	3.36	3.795	5.895	0.425	0.845	0.86	0.085	0	0	0.015	0	0	0	0	0.925	1.315	0.76	3.1	5.125	7.365	6.95	5.88	9.6	10.81
Micelles Model 1-2	8.985	13.04	20.505	4.955	3.1	5.1	4.72	0.62	0.265	0.54	0.705	0.015	0.01	0.96	0	0	0	0	0.965	0.915	0.315	3.805	4.365	6.15	3.955	1.795	5.705	9.855
Micelles Model 1-3	5.09	15.37	9.685	4.85	3.59	5.415	5.245	1.13	0.23	1.115	1.395	0.01	0	0	0.005	0.02	0.005	0	0.98	1.835	0.31	2.25	1.51	3.395	4.135	5.135	5.925	10.575
Bilayer Model 2-1	13.1182	8.3455	17.5455	7.4136	7.4955	4.0818	7.15	2.4818	1.7773	0.3591	2.5955	0.1045	0.0682	0.2	0.0455	0	0.0091	0.0182	0	0.4	1.0273	1.7636	2.2409	5.7591	4.3727	5.3318	5.3409	13.8727
Bilayer Model 2-2	11.6909	13.5364	10.3227	6.0409	3.0409	2.95	8.8182	0.5455	0.0045	3.3318	5.7864	0.1091	0	2.0409	1.0818	0	0.9182	0.6682	0.3227	1.0636	0.9318	0.8364	2.7818	5.6591	3.5045	4.8591	4.5864	9.1636
Bilayer Model 2-3	11.35	10.85	14.4818	5.6	4.0909	2.6727	5.5227	1.8136	0.1955	0.8955	4.9955	0.3273	0.0273	0.45	0.0909	0.0045	0	0.0091	0.9318	1.85	1.1273	3.8182	6.3091	6.5273	7.4455	6.1136	2.7955	12.8818
Micelles Model 2-1	11.5091	9.8136	14.7273	3.7591	2.9409	3.4727	4.3727	0.4955	0.6955	0.7136	1.3545	0	0.0091	0.7	0	0.0091	0.0091	0	0.9955	1.1818	0.5364	2.6773	3.4727	6.6545	5.6727	3.4455	7.5409	8.3591
Micelles Model 2-2	9.4455	11.7273	14.1318	4.45	2.6409	3.3545	5.7227	0.5227	0.2455	2.3955	0.4909	0.0045	0.0091	0.1182	0.0045	0	0	0	0.6909	1.7182	1.3	3.85	8.6409	7.0182	6.3409	7.1909	6.6636	14.6909
Micelles Model 2-3	6.0773	11.6136	14.0091	2.5682	2.5273	4.5773	1.8273	0.0364	0.2909	2.0727	0.0091	0	0	0.0091	0	0	0	0	0.9545	1.0227	0.4864	3.3136	5.9	6.9455	5.95	2.8955	6.9773	7.2909
Bilayer Model 3-1	9.8591	7.5273	13.4409	2.3091	1.3455	2.7318	2.5045	0.0136	0.0182	2.3136	0.0091	0	0.0045	0	0.0045	0.0182	0	0	0.1136	1.5227	0.7455	3.3227	3.8045	5.2273	4.9682	1.8273	5.6409	7.6318
Bilayer Model 3-2	4.9227	7.4364	9.3182	0.4818	0.3682	1.7636	4.3409	0.0773	0.0182	3.3364	2.5318	0	0.5273	1.5045	0.0045	0.05	0.05	0.0136	0.6227	1.4636	0.7955	4.8727	4.05	5.9364	3.6864	1.9591	4.4227	9.5318
Bilayer Model 3-3	11.6227	9.5591	14.0136	2.3909	1.5455	4.2727	2.4136	0.0136	0.0136	3.4727	0.1	0	0.3773	0.9318	0.0682	0	0.0636	0.2227	0.2682	0.0045	0.0091	2.3136	2.9545	5.7273	4.3636	2.3273	7.2864	8.6591
Micelles Model 3-1	12.7318	10.5045	16	4.4727	2.3455	4.0682	5.9364	0.2	0.2682	2.3091	0.8273	0.0045	0.3182	0.6727	0	0.3045	0.3136	0	0.9773	1.1727	0.4909	2.7318	3.0545	4.1182	4.2636	5.3182	7.0227	10.9455
Micelles Model 3-2	11.0273	12.3091	14.6636	4.45	4.9682	2.4091	6.6591	1.2364	0.4727	1.5409	2.7682	0.0182	0	0.2682	0.1227	0	0	0.1182	0.8	1.8	0.9773	4.7409	7.8864	8.9182	7.8364	6.8182	8.9045	14.6955
Micelles Model 3-3	11.0273	12.3091	14.6636	4.45	4.9682	2.4091	6.6591	1.2364	0.4727	1.5409	2.7682	0.0182	0	0.2682	0.1227	0	0	0.1182	0.8	1.8	0.9773	4.7409	7.8864	8.9182	7.8364	6.8182	8.9045	14.6955
