# Supplementary material for: Active site geometry stabilization of a presenilin homolog by the lipid bilayer promotes intramembrane proteolysis
Source: eLife. 2022 May 17;11:e76090. doi: 10.7554/eLife.76090 (PMC9282858; doi:10.7554/eLife.76090)
Supplement: Figure 6—figure supplement 2—source data 1. [file elife-76090-fig6-figsupp2-data1.zip]

Archive with 3 entries (2 files):
- Figure6-figure supplement2-source data1/
- Figure6-figure supplement2-source data1/Figure6-figure supplement2B-SCH.xlsx
- Figure6-figure supplement2-source data1/Figure6-figure supplement2C-area lipid.xlsx
