# Supplementary material for: Active site geometry stabilization of a presenilin homolog by the lipid bilayer promotes intramembrane proteolysis
Source: eLife. 2022 May 17;11:e76090. doi: 10.7554/eLife.76090 (PMC9282858; doi:10.7554/eLife.76090)
Supplement: Figure 6—figure supplement 3—source data 1. [file elife-76090-fig6-figsupp3-data1.zip]

Archive with 7 entries (6 files):
- Figure6-figure supplement3-source data1/
- Figure6-figure supplement3-source data1/Figure6-figure supplement3B-SCH.xlsx
- Figure6-figure supplement3-source data1/Figure6-figure supplement3C-H-bond.xlsx
- Figure6-figure supplement3-source data1/Figure6-figure supplement3D-C83-RMSF.xlsx
- Figure6-figure supplement3-source data1/Figure6-figure supplement3E-C83-water.xlsx
- Figure6-figure supplement3-source data1/Figure6-figure supplement3F-PSH-RMSF.xlsx
- Figure6-figure supplement3-source data1/Figure6-figure supplement3G-TMD6a.xlsx
