# Supplementary material for: Active site geometry stabilization of a presenilin homolog by the lipid bilayer promotes intramembrane proteolysis
Source: eLife. 2022 May 17;11:e76090. doi: 10.7554/eLife.76090 (PMC9282858; doi:10.7554/eLife.76090)
Supplement: Figure 7—source data 1. [file elife-76090-fig7-data1.zip]

Archive with 6 entries (5 files):
- Figure7-source data1/
- Figure7-source data1/Figure7A-RMSD.xlsx
- Figure7-source data1/Figure7B-C83-RMSF.xlsx
- Figure7-source data1/Figure7C-C83-water.xlsx
- Figure7-source data1/Figure7D-H-bonds.xlsx
- Figure7-source data1/Figure7E-PSH-RMSF.xlsx
