# Supplementary material for: Active site geometry stabilization of a presenilin homolog by the lipid bilayer promotes intramembrane proteolysis
Source: eLife. 2022 May 17;11:e76090. doi: 10.7554/eLife.76090 (PMC9282858; doi:10.7554/eLife.76090)
Supplement: Figure 7—source data 2. [file elife-76090-fig7-data2.zip]

Archive with 8 entries (7 files):
- Figure7-source data2/
- Figure7-source data2/Figure7F-Abeta-AICD-DDM.tif
- Figure7-source data2/Figure7F-Abeta-POPC.tif
- Figure7-source data2/Figure7F-AICD-POPC.tif
- Figure7-source data2/Figure7F-annotated blots.pdf
- Figure7-source data2/Figure7F-annotated blots.pptx
- Figure7-source data2/Figure7F-PSH-DDM.tif
- Figure7-source data2/Figure7F-PSH-POPC.tif
