# Supplementary material for: Active site geometry stabilization of a presenilin homolog by the lipid bilayer promotes intramembrane proteolysis
Source: eLife. 2022 May 17;11:e76090. doi: 10.7554/eLife.76090 (PMC9282858; doi:10.7554/eLife.76090)
Supplement: Figure 8—source data 2. [file elife-76090-fig8-data2.zip]

Archive with 26 entries (21 files):
- Figure8-source data2/
- Figure8-source data2/Figure8C/
- Figure8-source data2/Figure8C/Figure8C-annotated blots.pdf
- Figure8-source data2/Figure8C/Figure8C-annotated blots.pptx
- Figure8-source data2/Figure8C/Figure8C-PSH.tif
- Figure8-source data2/Figure8E/
- Figure8-source data2/Figure8E/Figure8E-Abeta-DDM-POPC.tif
- Figure8-source data2/Figure8E/Figure8E-AICD-DDM.tif
- Figure8-source data2/Figure8E/Figure8E-AICD-POPC.tif
- Figure8-source data2/Figure8E/Figure8E-annotated blots.pdf
- Figure8-source data2/Figure8E/Figure8E-annotated blots.pptx
- Figure8-source data2/Figure8E/Figure8E-PSH-DDM.tif
- Figure8-source data2/Figure8E/Figure8E-PSH-POPC.tif
- Figure8-source data2/Figure8F/
- Figure8-source data2/Figure8F/Figure8F-Abeta-DDM.tif
- Figure8-source data2/Figure8F/Figure8F-Abeta-POPC.tif
- Figure8-source data2/Figure8F/Figure8F-AICD-DDM.tif
- Figure8-source data2/Figure8F/Figure8F-AICD-POPC.tif
- Figure8-source data2/Figure8F/Figure8F-annotated blots.pdf
- Figure8-source data2/Figure8F/Figure8F-annotated blots.pptx
- Figure8-source data2/Figure8F/Figure8F-PSH-DDM.tif
- Figure8-source data2/Figure8F/Figure8F-PSH-POPC.tif
- Figure8-source data2/Figure8G/
- Figure8-source data2/Figure8G/Figure8G-Abeta-AICD.tif
- Figure8-source data2/Figure8G/Figure8G-annotated blots.pdf
- Figure8-source data2/Figure8G/Figure8G-annotated blots.pptx
